# Supplementary material for: Estimating county-level dental care utilization among adults in California using multilevel modeling with raking approach
Source: Arch Public Health. 2025 Jul 11;83:183. doi: 10.1186/s13690-025-01673-6 (PMC12247392; doi:10.1186/s13690-025-01673-6)
Supplement: Supplementary file 1 — Supplementary Material 1 [file 13690_2025_1673_MOESM1_ESM.r]

# Load required packages
library(haven)
library(dplyr)
library(ggplot2)
library(lme4)
library(readxl)
library(ipfr)
library(forcats)
library(tidyr)
library(parallel)

# Set working directory
# setwd("/Downloads/SAE")

# Read and filter BRFSS data
data <- read_sas("mmsa2018.sas7bdat") %>% 
  filter(grepl('CA', MMSANAME))

# Filter valid dental visit responses and recode
data2 <- data %>%
  filter(`_DENVST3` %in% c(1, 2)) %>%
  mutate(`_DENVST3` = if_else(`_DENVST3` == 2, 0, `_DENVST3`))  # Recode

# Recode race groups (excluding unknowns)
data2 <- data2 %>%
  filter(`_RACE` != 9) %>%
  mutate(
    `_RACE2` = case_when(
      `_RACE` == 1 ~ 1,                      # White, non-Hispanic
      `_RACE` == 2 ~ 2,                      # Black, non-Hispanic
      `_RACE` %in% c(4, 5) ~ 3,              # Asian/NHPI, non-Hispanic
      `_RACE` == 8 ~ 4,                      # Hispanic
      `_RACE` %in% c(3, 6, 7) ~ 5            # AI/AN, Other, Multiracial
    )
  )

# Assign poverty rate by MMSA
poverty_rates <- c(
  "31080" = 0.123,           # Los Angeles-Long Beach-Anaheim
  "36084" = 0.089,           # Oakland-Berkeley-Livermore
  "40140" = 0.138,           # Riverside-San Bernardino-Ontario
  "40900" = 0.109,           # Sacramento-Roseville-Folsom
  "41940" = 0.072            # San Jose-Sunnyvale-Santa Clara
)

data2 <- data2 %>%
  mutate(POVERTY = poverty_rates[as.character(`_MMSA`)])

# Fit multilevel regression model
mrm <- glmer(
  `_DENVST3` ~ SEX1 + `_EDUCAG` + `_AGE_G` + `_RACE2` + POVERTY + (1 | `_MMSA`),
  data = data2, family = binomial()
)

summary(mrm)

# --- Prepare for raking ---

# Define IPU function for a 3-dimensional matrix
# Adapted from ipu_matrix() in the ipfr package
ipu_matrix3d <- function(mtx, row_targets, column_targets, var3_targets, ...) {
  tbl <- as.table(mtx)
  seed <- as.data.frame(tbl)
  colnames(seed) <- c("row", "col", "var3", "weight")
  
  seed <- seed %>%
    dplyr::mutate(geo_all = 1,id = seq(1, n()))
  
  targets <- list()
  targets$row <- data.frame(label = rownames(tbl), target = row_targets) %>%
    tidyr::spread(label, target) %>%
    dplyr::mutate(geo_all = 1)
  targets$col <- data.frame(label = colnames(tbl), target = column_targets) %>%
    tidyr::spread(label, target) %>%
    dplyr::mutate(geo_all = 1)
  targets$var3 <- data.frame(label = dimnames(tbl)[[3]], target = var3_targets) %>%
    tidyr::spread(label, target) %>%
    dplyr::mutate(geo_all = 1)
  
  ipu_result <- ipu(seed, targets, ...)
  final <- array(
    ipu_result$weight_tbl$weight, dim = c(nrow(mtx), ncol(mtx), dim(mtx)[[3]])
  )
  rownames(final) <- rownames(mtx)
  colnames(final) <- colnames(mtx)
  dimnames(final)[[3]] <- dimnames(mtx)[[3]]
  return(final)
}

# --- MMSA-level Dental Utilization Estimates ---

# Initialize synthetic population matrix
set.seed(2)
mtx <- array(runif(240), dim = c(12, 4, 5))

# Define target populations for raking by MMSA
# Age by sex
row_targets_list <- list(
  "31080" = c(661656, 645868, 1053470, 1009586, 898212, 905161, 901648, 921798, 
              755883, 811478, 755663, 984102),
  "36084" = c(71483, 71300, 135771, 136096, 121684, 122873, 111369, 113138, 
              96426, 103130, 94336, 121581),
  "40140" = c(242522, 227536, 330762, 317366, 286532, 291013, 284447, 
              287834, 244383, 257692, 254415, 307537),
  "40900" = c(83634, 80220, 138106, 138091, 121860, 124539, 121307, 
              126653, 110641, 123263, 118979, 154327),
  "41940" = c(86953, 78762, 162029, 142877, 143616, 137361, 136672, 132740, 
              109983, 111615, 109620, 137288)
)

# Education level
column_targets_list <- list(
  "31080" = c(1934352, 2141169, 2341617, 3887387),
  "36084" = c(152694, 242455, 269308, 634730),
  "40140" = c(612392, 937121, 895462, 887064),
  "40900" = c(161614, 325502, 391315, 563189),
  "41940" = c(172604, 234413, 269073, 813426)
)

# Race/ethnicity
var3_targets_list <- list(
  "31080" = c(3955088, 845917, 2114559, 5973798, 372872),
  "36084" = c(523391, 172329, 496259, 369061, 82660),
  "40140" = c(1479730, 313367, 305241, 2282330, 13031),
  "40900" = c(960880, 149871, 275847, 399523, 103979),
  "41940" = c(615912, 45379, 691496, 495455, 73958)
)

# Generate population estimates for each MMSA using raking
# Initialize list to store results
results_df <- list()

for (region in names(row_targets_list)) {
  
  # Extract targets for current region
  row_targets <- row_targets_list[[region]]
  column_targets <- column_targets_list[[region]]
  var3_targets <- var3_targets_list[[region]]
  
  # Normalize var3_targets to sum match row targets total
  var3_targets <- var3_targets * (sum(row_targets) / sum(var3_targets))
  
  # Apply raking via IPU function
  result <- ipu_matrix3d(mtx, row_targets, column_targets, var3_targets)
  
  # Convert resulting array to dataframe
  result_df <- as.data.frame(as.table(result))
  colnames(result_df) <- c("SEX*AGE", "EDUCAG", "RACE", "number")
  
  # Recode categorical variables to numeric codes
  result_df2 <- result_df %>%
    mutate(`_EDUCAG` = case_when(
      EDUCAG == "A" ~ 1,
      EDUCAG == "B" ~ 2,
      EDUCAG == "C" ~ 3,
      TRUE ~ 4
    )) %>%
    mutate(`_RACE2` = case_when(
      RACE == "A" ~ 1,
      RACE == "B" ~ 2,
      RACE == "C" ~ 3,
      RACE == "D" ~ 4,
      TRUE ~ 5
    )) %>%
    mutate(SEX1 = if_else(`SEX*AGE` %in% c("A","C","E","G","I","K"), 1, 2)) %>% # double check these codes
    mutate(`_AGE_G` = case_when(
      `SEX*AGE` %in% c("A","B") ~ 1,
      `SEX*AGE` %in% c("C","D") ~ 2,
      `SEX*AGE` %in% c("E","F") ~ 3,
      `SEX*AGE` %in% c("G","H") ~ 4,
      `SEX*AGE` %in% c("I","J") ~ 5,
      TRUE ~ 6
    )) %>%
    select(-`SEX*AGE`, -EDUCAG, -RACE)
  
  # Store cleaned dataframe in list
  results_df[[region]] <- result_df2
}

# Prepare inputs and variables for group-level probability prediction
# Define MMSA list with corresponding poverty rates
mmsa_list <- c(
  "31080" = 0.123,           # Los Angeles-Long Beach-Anaheim
  "36084" = 0.089,           # Oakland-Berkeley-Livermore
  "40140" = 0.138,           # Riverside-San Bernardino-Ontario
  "40900" = 0.109,           # Sacramento-Roseville-Folsom
  "41940" = 0.072            # San Jose-Sunnyvale-Santa Clara
)

# Function to construct the demographic group data for each MMSA
generate_demo <- function(poverty, mmsa_code) {
  df <- data.frame(
    SEX1     = rep(1:2, each = 120),
    `_AGE_G` = rep(1:6, each = 20), 
    `_EDUCAG` = rep(1:4, each = 5), 
    `_RACE2` = rep(1:5, times = 48)
  )
  colnames(df) <- c("SEX1", "_AGE_G", "_EDUCAG", "_RACE2")
  df$POVERTY <- poverty
  df$`_MMSA` <- mmsa_code
  return(df)
}

# MRP: Generate MMSA-level estimates
mmsa_results <- list()

for (mmsa in names(mmsa_list)) {
  # 1. Generate the demographic group data
  dental <- generate_demo(mmsa_list[[mmsa]], mmsa)
  
  # 2. Predict point estimates for each demographic group
  dental$p <- predict(mrm, newdata = dental, type = "response")
  
  # 3. Get bootstrap confidence intervals
  set.seed(1)
  boot_ci <- bootMer(mrm, nsim = 1000, type = "parametric", parallel = "multicore", 
                     ncpus = 8,
                     FUN = function(x) {
                       predict(x, newdata = dental, type = "response")
                     })

  dental$lwr <- apply(boot_ci$t, 2, quantile, probs = 0.025)
  dental$upr <- apply(boot_ci$t, 2, quantile, probs = 0.975)
  
  # 4. Merge predicted data with raked population weights
  dental <- left_join(dental, results_df[[mmsa]], by = c("SEX1", "_AGE_G", "_EDUCAG", "_RACE2"))
  
  # 5. Compute weighted mean estimate
  est <- sum(dental$p * dental$number) / sum(dental$number)
  ci_lwr <- sum(dental$lwr * dental$number) / sum(dental$number)
  ci_upr <- sum(dental$upr * dental$number) / sum(dental$number)
  
  # 6. Store results in a list as a dataframe
  mmsa_results[[mmsa]] <- data.frame(
    MMSA = mmsa,
    Estimate = est,
    CI_Lower = ci_lwr,
    CI_Upper = ci_upr
  )
}

# Combine all MMSA results into a single table
final_result <- bind_rows(mmsa_results)

# View the table
print(final_result)

# --- County-level Dental Utilization Estimates ---

# Import census data
census_poverty <- read_excel("Census Data/ACSST5Y2018.S1701-2024-11-18T000601.xlsx", sheet = 3)
census_agexsex <- read_excel("Census Data/ACSST5Y2018.S0101-2024-11-18T025153.xlsx", sheet = 3)
census_edu     <- read_excel("Census Data/ACSDT5Y2018.B15001-2024-11-18T025335.xlsx", sheet = 3)
census_race    <- read_excel("Census Data/ACSDT5Y2018.B03002-2024-11-27T002039.xlsx", sheet = 3)

# Generate population estimates for each county using raking
# Initialize list to store results
results_df <- list()

for (i in c(1:58)) {
  
  # Generate matrix
  set.seed(2)
  mtx <- array(runif(240), dim = c(12, 4, 5))
  
  a <- NA
  b <- NA
  row_targets <- NA
  column_targets <- NA
  
  # Extract targets for current region
  a <- as.numeric(pull(census_agexsex[2:7, 2*i]))
  b <- as.numeric(pull(census_agexsex[2:7, 2*i+1]))
  row_targets <- as.vector(rbind(a, b))
  
  column_targets <- as.numeric(pull(census_edu[2:5, i+1]))
  var3_targets <- as.numeric(pull(census_race[2:6, 2]))
  
  # Normalize var3_targets to sum match row targets total
  var3_targets <- var3_targets * (sum(row_targets) / sum(var3_targets))
  
  # Apply raking via IPU function
  result <- ipu_matrix3d(mtx, row_targets, column_targets, var3_targets)
  
  # Convert to data frame and recode variables
  result_df <- as.data.frame(as.table(result))
  colnames(result_df) <- c("SEX*AGE", "EDUCAG", "RACE", "number")
  
  # Recode categorical variables to numeric codes
  result_df2 <- result_df %>%
    mutate(`_EDUCAG` = case_when(
      EDUCAG == "A" ~ 1,
      EDUCAG == "B" ~ 2,
      EDUCAG == "C" ~ 3,
      TRUE ~ 4
    )) %>%
    mutate(`_RACE2` = case_when(
      RACE == "A" ~ 1,
      RACE == "B" ~ 2,
      RACE == "C" ~ 3,
      RACE == "D" ~ 4,
      TRUE ~ 5
    )) %>%
    mutate(SEX1 = if_else(`SEX*AGE` %in% c("A","C","E","G","I","K"), 1, 2)) %>% # double check these codes
    mutate(`_AGE_G` = case_when(
      `SEX*AGE` %in% c("A","B") ~ 1,
      `SEX*AGE` %in% c("C","D") ~ 2,
      `SEX*AGE` %in% c("E","F") ~ 3,
      `SEX*AGE` %in% c("G","H") ~ 4,
      `SEX*AGE` %in% c("I","J") ~ 5,
      TRUE ~ 6
    )) %>%
    select(-`SEX*AGE`, -EDUCAG, -RACE)
  
  # Store cleaned dataframe in list
  results_df[[i]] <- result_df2
}

# Prepare inputs and variables for group-level probability prediction
# Construct the demographic group data for each county
demo <- data.frame(
  SEX1 = rep(1:2, times = 1, each = 120),
  `_AGE_G` <- rep(1:6, times = 2, each = 20),
  `_EDUCAG` <- rep(1:4, times = 12, each = 5),
  `_RACE2` <- rep(1:5, times = 48, each = 1),
  `_MMSA` <- "1")
colnames(demo) <- c("SEX1", "_AGE_G", "_EDUCAG", "_RACE2", `_MMSA`)

# MRP: Generate county-level estimates
# Container to collect results
sae <- sae_upr <- sae_lwr <- numeric(58)
# Pre-allocate prediction matrices
c_p <- c_upr <- c_lwr <- matrix(NA, nrow = 240, ncol = 58)

set.seed(1)

# Loop over 58 California counties
for (i in c(1:58)) { 
  
  # 1. Construct the demographic group data
  dental <- demo
  dental$POVERTY <- as.numeric(census_poverty[1,i+1])
  
  # 2. Predict point estimates for each demographic group
  dental$p <- predict(mrm, newdata = dental, type = "response", allow.new.levels = TRUE)
  c_p[,i] <- dental$p
  
  # 3. Get bootstrap confidence intervals
  boot_ci <- bootMer(mrm, nsim = 1000, type = "parametric", parallel = "multicore", 
                     ncpus = 8,
                     FUN = function(x) {
                       predict(x, newdata = dental, type = "response", allow.new.levels = TRUE)
                     })
  
  # Extract confidence bounds
  ci_bounds <- t(apply(boot_ci$t, 2, quantile, probs = c(0.025, 0.975)))
  dental$lwr <- ci_bounds[, 1]
  dental$upr <- ci_bounds[, 2]
  c_lwr[, i] <- dental$lwr
  c_upr[, i] <- dental$upr
  
  # 4. Merge predicted data with raked population weights
  dental <- left_join(dental, results_df[[i]], by = c("SEX1", "_AGE_G", "_EDUCAG", "_RACE2"))
  
  # 5. Compute weighted mean estimate
  total_number <- sum(dental$number)
  sae[i]      <- sum(dental$p * dental$number) / total_number
  sae_upr[i]  <- sum(dental$upr * dental$number) / total_number
  sae_lwr[i]  <- sum(dental$lwr * dental$number) / total_number
}

# Define and sort California county names
ca_counties <- c(
  "Alameda", "Alpine", "Amador", "Butte", "Calaveras", "Colusa", "Contra Costa", "Del Norte", 
  "El Dorado", "Fresno", "Glenn", "Humboldt", "Imperial", "Inyo", "Kern", "Kings", "Lake", 
  "Lassen", "Los Angeles", "Madera", "Marin", "Mariposa", "Mendocino", "Merced", "Modoc", 
  "Mono", "Monterey", "Napa", "Nevada", "Orange", "Placer", "Plumas", "Riverside", "Sacramento", 
  "San Benito", "San Bernardino", "San Diego", "San Francisco", "San Joaquin", "San Luis Obispo", 
  "San Mateo", "Santa Barbara", "Santa Clara", "Santa Cruz", "Shasta", "Sierra", "Siskiyou", 
  "Solano", "Sonoma", "Stanislaus", "Sutter", "Tehama", "Trinity", "Tulare", "Tuolumne", 
  "Ventura", "Yolo", "Yuba"
)

ca_counties_sorted <- sort(ca_counties)

# Combine estimates into a results table
county_results <- data.frame(
  county = ca_counties_sorted,
  pct    = sae,
  lwr    = sae_lwr,
  upr    = sae_upr
)

# View the table
print(county_results)
